# Supplementary material for: Type 1 polyisoprenoid diphosphate phosphatase modulates geranylgeranyl-mediated control of HMG CoA reductase and UBIAD1
Source: eLife. 2021 Nov 29;10:e64688. doi: 10.7554/eLife.64688 (PMC8641950; doi:10.7554/eLife.64688)
Supplement: Source data 1. [file elife-64688-supp1.zip]

Archive with 16 entries (16 files):
- Figure 1 - Figure supplement-1.eps
- __MACOSX/._Figure 1 - Figure supplement-1.eps
- Figure 1 - source data.eps
- __MACOSX/._Figure 1 - source data.eps
- Figure 2 - source data.eps
- __MACOSX/._Figure 2 - source data.eps
- Figure 3 - Figure supplement-1 - source data.eps
- __MACOSX/._Figure 3 - Figure supplement-1 - source data.eps
- Figure 3 - source data.eps
- __MACOSX/._Figure 3 - source data.eps
- Figure 4 - source data.eps
- __MACOSX/._Figure 4 - source data.eps
- Figure 5 - source data.eps
- __MACOSX/._Figure 5 - source data.eps
- Figure 6 - sourece data-1.eps
- __MACOSX/._Figure 6 - sourece data-1.eps
